# Supplementary material for: Evaluation of Machine Learning Models for Predicting Antimicrobial Resistance of Actinobacillus pleuropneumoniae From Whole Genome Sequences
Source: Front Microbiol. 2020 Feb 6;11:48. doi: 10.3389/fmicb.2020.00048 (PMC7016212; doi:10.3389/fmicb.2020.00048)
Supplement: Supplementary file 1 [file Data_Sheet_1.fasta]

>gene of gyrA (residues 68-106), ID from NCBI or Bossé et al., 2017: NC_009053.1, MIDG2249, MIDG2250, MIDG2356, MIDG2465, MIDG2537, MIDG2567, MIDG2615, MIDG2620, MIDG2648, MIDG2650, MIDG2651, MIDG2652, MIDG2653, MIDG2656, MIDG2657, MIDG2658, MIDG2659, MIDG2660, MIDG2661, MIDG2662, MIDG2663, MIDG2664, MIDG2665, MIDG2666, MIDG3200, MIDG3201, MIDG3202, MIDG3203, MIDG3204, MIDG3206, MIDG3207, MIDG3208, MIDG3209, MIDG3211, MIDG3212, MIDG3221, MIDG3223, MIDG3224, MIDG3226, MIDG3227, MIDG3228, MIDG3229, MIDG3230, MIDG3232, MIDG3233, MIDG3234, MIDG3341, MIDG3342, MIDG3344, MIDG3345, MIDG3346, MIDG3347, MIDG3349, MIDG3352, MIDG3354, MIDG3356, MIDG3358, MIDG3360, MIDG3362, MIDG3364, MIDG3366, MIDG3367, MIDG3368, MIDG3369, MIDG3370, MIDG3371, MIDG3372, MIDG3374, MIDG3376, MIDG3377, MIDG3378, MIDG3379, MIDG3380, MIDG3382, MIDG3383, MIDG3384, MIDG3385, MIDG3388, MIDG3389, MIDG3394, MIDG3395, MIDG3396, MIDG3397, MIDG3443, MIDG3444, MIDG3445, MIDG3447, MIDG3448, MIDG3449 
CGTGTGGTGGGTGACGTAATCGGTAAATATCACCCGCACGGTGACTCTGCTGTGTATGACACCATTGTACGTATGGCACAGCCGTTCTCACTTCGTTATATGTTGGTTGACGGT


>gene of parC (residues 68-106), ID from NCBI or Bossé et al., 2017: NC_009053.1, MIDG3347, MIDG3362
TCCGCACGTACCGTCGGGGACGTGTTAGGTAAATTCCATCCGCATGGCGATAGTGCTTGTTATGAAGCAATGGTGCTCATGGCGCAGCCGTTTTCTTACCGCTATCCATTGATT

>gene of parC (residues 68-106), ID from Bossé et al., 2017: MIDG2249, MIDG2250, MIDG2356, MIDG2465, MIDG2615, MIDG3394, MIDG3448, MIDG3449
TCTGCACGTACCGTCGGGGACGTGTTAGGTAAATTCCACCCGCACGGCGATAGTGCTTGTTATGAAGCAATGGTACTCATGGCACAGCCGTTCTCTTATCGTTATCCGCTGATT

>gene of parC (residues 68-106), ID from Bossé et al., 2017: MIDG2537, MIDG3203, MIDG3204, MIDG3206, MIDG3227, MIDG3233, MIDG3358, MIDG3376 
TCCGCACGTACCGTCGGGGACGTGTTAGGTAAATTCCATCCGCACGGCGATAGTGCTTGTTATGAAGCAATGGTGCTCATGGCACAGCCGTTTTCTTACCGCTATCCATTGATT

>gene of parC (residues 68-106), ID from Bossé et al., 2017: MIDG2567, MIDG2620, MIDG2648, MIDG2650, MIDG2652, MIDG2657, MIDG2658, MIDG2659, MIDG2660, MIDG2661, MIDG2663, MIDG2664, MIDG2665, MIDG2666, MIDG3200, MIDG3201, MIDG3202, MIDG3205, MIDG3207, MIDG3208, MIDG3211, MIDG3212, MIDG3213, MIDG3214, MIDG3216, MIDG3217, MIDG3220, MIDG3221, MIDG3223, MIDG3224, MIDG3226, MIDG3228, MIDG3229, MIDG3230, MIDG3232, MIDG3234, MIDG3341, MIDG3344, MIDG3345, MIDG3346, MIDG3349, MIDG3351, MIDG3352, MIDG3356, MIDG3360, MIDG3368, MIDG3369, MIDG3370, MIDG3371, MIDG3372, MIDG3377, MIDG3378, MIDG3379, MIDG3380, MIDG3382, MIDG3383, MIDG3384, MIDG3385, MIDG3388, MIDG3389, MIDG3395, MIDG3396, MIDG3397, MIDG3443, MIDG3444, MIDG3445, MIDG3447
TCCGCACGTACCGTCGGGGACGTGTTAGGTAAATTCCACCCGCACGGCGATAGTGCTTGTTATGAAGCAATGGTGCTCATGGCACAGCCGTTTTCTTACCGCTATCCATTGATT

>gene of parC (residues 68-106), ID from Bossé et al., 2017: MIDG2651, MIDG2653, MIDG2656, MIDG2662, MIDG3209, MIDG3342, MIDG3354, MIDG3364, MIDG3366, MIDG3367, MIDG3374
TCCGCACGTACCGTCGGGGACGTGTTAGGTAAATTCCACCCGCACGGTGATAGTGCTTGTTATGAAGCAATGGTACTCATGGCACAGCCGTTTTCTTACCGCTATCCATTGATT

 
>gene of parE (residues 425-478), ID from NCBI: NC_009053.1
GGTTCGGCGAAACAGGCGCGTGATAAGGATTATCAAGCGATTTTACCGCTACGAGGCAAAATTCTGAATACGTGGGAAGTGTCTTCCGATCAAGTGCTTGCTTCGCAAGAAGTTCACGATATTGCGGTAGCACTTGGGATTGATCCGGATAGCGAT

>gene of parE (residues 425-478), ID from Bossé et al., 2017: MIDG2249, MIDG2250, MIDG2356, MIDG2465, MIDG2537, MIDG2615, MIDG2651, MIDG2653, MIDG2656, MIDG2662, MIDG3203, MIDG3204, MIDG3206, MIDG3209, MIDG3227, MIDG3233, MIDG3342, MIDG3347, MIDG3354, MIDG3358, MIDG3362, MIDG3364, MIDG3366, MIDG3367, MIDG3374, MIDG3376, MIDG3394, MIDG3448, MIDG3449
GGTTCGGCGAAACAGGCGCGTGATAAAGATTATCAAGCGATTTTGCCGTTACGAGGTAAAATTCTGAATACTTGGGAAGTGTCTTCCGATCAAGTGCTTGCCTCTCAAGAAGTTCACGATATTGCGGTAGCACTTGGGATTGATCCGGATAGCGAT

>gene of parE (residues 425-478), ID from Bossé et al., 2017: MIDG2567, MIDG2620, MIDG2648, MIDG2650, MIDG2652, MIDG2657, MIDG2658, MIDG2659, MIDG2660, MIDG2661, MIDG2663, MIDG2664, MIDG2665, MIDG2666, MIDG3200, MIDG3201, MIDG3202, MIDG3205, MIDG3207, MIDG3208, MIDG3211, MIDG3212, MIDG3213, MIDG3214, MIDG3216, MIDG3217, MIDG3220, MIDG3221, MIDG3223, MIDG3224, MIDG3226, MIDG3228, MIDG3229, MIDG3230, MIDG3232, MIDG3234, MIDG3341, MIDG3344, MIDG3345, MIDG3346, MIDG3349, MIDG3351, MIDG3352, MIDG3356, MIDG3360, MIDG3368, MIDG3369, MIDG3370, MIDG3371, MIDG3372, MIDG3377, MIDG3378, MIDG3379, MIDG3380, MIDG3382, MIDG3383, MIDG3384, MIDG3385, MIDG3388, MIDG3389, MIDG3395, MIDG3396, MIDG3397, MIDG3443, MIDG3444, MIDG3445, MIDG3447 
GGTTCGGCAAAACAGGCGCGTGATAAGGATTATCAAGCGATTTTACCGCTACGAGGCAAAATTCTGAATACGTGGGAAGTGTCTTCCGATCAAGTGCTTGCTTCGCAAGAAGTTCACGATATTGCGGTAGCACTTGGGATTGATCCGGATAGCGAT
